# Supplementary material for: Thermogravimetric and calorimetric dataset for extra heavy crude asphaltenes obtained by electrodeposition in the presence of magnetic field and magnetic nanoparticles
Source: Data Brief. 2020 Jun 18;31:105875. doi: 10.1016/j.dib.2020.105875 (PMC7334382; doi:10.1016/j.dib.2020.105875)
Supplement: Supplementary file 1 [file mmc1.xml]

<?xml version="1.0" encoding="utf-8" standalone="no"?>
<data>
  <datasets>
    <author>iamaya2@tec.mx;iamaya2@itesm.mx;ivan.amaya2@correo.uis.edu.co</author>
    <type>1</type>
    <dataset>
      <name>Data: Thermogravimetric and calorimetric dataset for extra heavy crude asphaltenes obtained by electrodeposition in the presence of magnetic field and magnetic nanoparticles</name>
      <caption />
      <description>The file contains the tables and figures used in the Data In Brief manuscript "Thermogravimetric and calorimetric dataset for extra heavy crude asphaltenes obtained by electrodeposition in the presence of magnetic field and magnetic nanoparticles".

Separate tables are given for each experimental scenario.

Data was acquired through Thermogravimetry (TGA) and differential scanning calorimetry (DSC), using a Netzsch 449 F1 equipment, and the Proteus software for generating DTGA data.</description>
      <filetype>
        <name />
      </filetype>
      <filesize />
      <source>0</source>
      <sourcename>Original Data</sourcename>
      <access>
        <type>1</type>
        <name>Data available in data repository</name>
        <reponame>Mendeley Data</reponame>
        <PersistentId>10.17632/8zv4yw4wc9.1</PersistentId>
        <deeplinkurl>https://data.mendeley.com/datasets/8zv4yw4wc9/1</deeplinkurl>
      </access>
    </dataset>
  </datasets>
</data>
